# Supplementary material for: Genes Involved in DNA Repair and Mitophagy Protect Embryoid Bodies from the Toxic Effect of Methylmercury Chloride under Physioxia Conditions
Source: Cells. 2023 Jan 21;12(3):390. doi: 10.3390/cells12030390 (PMC9913246; doi:10.3390/cells12030390)
Supplement: Supplementary file 1 [file cells-12-00390-s001.zip]

Archive with 11 entries (11 files):
- Figure S1 Function prediction and network analysis of NES, SOX17, TBXT, TFAM.pdf
- Figure S2 Function prediction and network analysis of POLG1, PARK2, ATM, PARP1, OGG1.pdf
- Figure S3 Function prediction and network analysis of POU5F1, NANOG.pdf
- Figure S4 Function prediction and network analysis of NES, NEFH, ACTA2, PAX6, FOXA2, POU5F1.pdf
- Figure S5 Function prediction and network analysis of CASP3, MKI67, H2AX.pdf
- Table S1 Summary of the influence of MeHgCl on hiPSCs under 21% O2.pdf
- Table S2 Summary of the influence of MeHgCl on EBs under 21% O2 conditions.pdf
- Table S3 Summary of the mtDNA copy number and AP sites number in EBs after MeHgCl treatment under 21%O2 or 5%O2 conditions.pdf
- Table S4 Summary of the gene expression changes in EBs cultured under 21% O2 or 5% O2 condi-tions.pdf
- Table S5 Summary of the gene expression changes in EBs after MeHgCl treatment under 21% O2 or 5% O2 conditions.pdf
- Table S6 Summary of the changes in selected developmental markers in EBs after MeHgCl treatment under 21% O2 or 5% O2 conditions.pdf
